# Supplementary material for: Co‐Expression of Tardive Dyskinesia and Drug‐Induced Parkinsonism in Rats Chronically Treated With Haloperidol
Source: Neuropsychopharmacol Rep. 2025 Jan 9;45(1):e12524. doi: 10.1002/npr2.12524 (PMC11717661; doi:10.1002/npr2.12524)
Supplement: Supplementary file 3 — Data S1. Raw data of behavioral analyses [file NPR2-45-e12524-s002.xlsx]

## Sheet: VCM and exploratory behevior
		2020-04-21		2020-04-28		2020-05-05		2020-05-11		2020-05-18		2020-05-27		2020-06-02		2020-06-09		2020-06-16		2020-06-23		2020-06-30		2020-07-07		2020-07-13		2020-07-20		2020-07-29		2020-08-04		2020-08-12		2020-08-18		2020-08-24		2020-09-02		2020-09-08		2020-09-16		2020-09-23		2020-09-29
Rat No.	1, haloperidol; 0, placebo	VCM (/2min)	exploratory behavior (0, 1, 2, 3, or 4)	VCM	exploratory behavior	VCM	exploratory behavior	VCM	exploratory behavior	VCM	exploratory behavior	VCM	exploratory behavior	VCM	exploratory behavior	VCM	exploratory behavior	VCM	exploratory behavior	VCM	exploratory behavior	VCM	exploratory behavior	VCM	exploratory behavior	VCM	exploratory behavior	VCM	exploratory behavior	VCM	exploratory behavior	VCM	exploratory behavior	VCM	exploratory behavior	VCM	exploratory behavior	VCM	exploratory behavior	VCM	exploratory behavior	VCM	exploratory behavior	VCM	exploratory behavior	VCM	exploratory behavior	VCM	exploratory behavior
1	1	0	2	8	0	4	2	5	2	12	1	3	3	4	0	7	1	4	1	5	0	22	1	8	0	6	2	13	1	12	1	9	2	10	0	10	0	12	0	15	0	5	1	15	1	7	3	7	1
2	0	0	4	1	3	0	3	0	3	0	4	2	3	10	3	3	2	1	3	7	4	4	2	2	4	0	4	1	3	8	2	3	3	1	3	7	3	0	3	11	2	1	2	8	2	1	3	3	0
3	0	0	3	1	4	0	4	0	3	2	3	0	3	2	3	0	4	0	3	0	3	1	3	1	3	0	3	0	4	6	3	3	3	0	3	8	3	1	3	0	3	0	3	0	3	0	4	1	3
4	1	0	2	1	2	9	0	10	0	8	2	4	2	2	2	9	1	7	0	5	1	2	1	5	2	3	3	7	3	3	3	4	4	15	0	1	4	10	1	12	2	8	2	8	2	10	2	17	0
5	1	0	2	0	0	9	0	2	2	12	0	7	2	2	2	6	2	19	2	2	1	6	0	4	3	3	1	6	0	6	2	10	2	12	1	8	4	9	2	5	2	7	0	10	2	5	3	11	1
6	0	2	3	0	2	0	4	0	4	0	4	0	4	0	4	0	4	0	4	0	4	0	4	0	4	0	4	0	4	0	4	0	4	0	4	0	4	0	4	0	4	0	4	0	4	0	3	0	4
7	1	0	4	9	2	7	0	6	1	7	0	14	2	8	2	3	3	7	1	2	1	3	1	8	2	11	1	4	0	8	2	13	2	9	2	8	2	13	0	6	3	5	1	9	1	9	0	3	1
8	1	0	0	4	2	0	2	2	0	11	0	5	2	0	3	3	0	0	2	5	3	4	2	7	1	5	1	6	2	5	2	3	0	11	2	10	0	10	1	0	3	14	2	4	1	9	1	6	2
9	0	1	2	0	3	0	1	3	2	0	2	2	3	0	2	0	4	2	3	0	3	0	4	0	3	1	3	1	3	1	2	1	3	0	2	0	3	0	4	1	3	1	3	0	4	1	3	0	2
10	1	0	3	1	1	2	0	5	2	4	0	3	3	3	3	1	4	5	2	2	2	9	2	5	2	7	1	9	1	2	4	10	1	5	0	4	2	7	0	4	2	5	1	7	1	0	3	1	1
11	1	0	1	1	0	7	1	11	0	0	3	2	2	1	2	7	2	9	2	2	3	5	0	4	2	4	1	3	0	3	1	0	0	5	0	2	0	4	1	1	2	4	1	2	1	2	2	3	2
12	1	1	2	5	0	2	0	7	1	6	2	6	1	3	0	3	3	5	2	2	1	7	1	5	2	12	0	9	1	5	3	6	1	6	3	6	2	8	1	5	1	3	0	10	1	11	0	13	0
13	0	0	2	0	2	2	4	0	4	0	4	0	4	0	3	0	2	2	3	0	4	0	3	0	3	0	3	0	3	0	3	0	2	0	4	0	3	0	1	0	2	0	2	0	3	0	3	6	2
14	1	0	1	0	1	0	1	2	2	3	2	1	0	1	1	3	3	2	0	1	0	4	0	4	2	5	0	6	1	1	3	1	1	6	1	3	1	5	0	4	3	3	0	0	2	9	2	0	0
15	1	0	3	4	0	1	0	1	2	3	3	5	2	6	1	14	0	6	0	2	2	9	0	6	1	4	3	12	0	11	1	7	1	20	0	5	2	12	0	4	0	13	0	9	0	21	0	11	0
16	1	0	3	7	0	7	2	2	2	8	2	11	0	3	2	6	3	10	1	9	1	12	1	9	2	6	2	14	0	7	2	15	2	20	1	12	2	20	1	23	2	16	1	22	2	13	2	17	1
17	0	0	4	0	4	0	0	0	3	0	4	2	3	1	3	0	4	0	3	0	3	0	3	0	3	5	2	8	2	2	3	0	3	0	2	1	2	0	3	1	2	0	3	1	3	0	3	1	3
18	1	0	3	11	0	2	0	9	2	6	0	2	3	0	3	4	1	8	2	3	0	7	1	3	0	3	2	8	1	1	3	5	0	14	0	9	1	5	1	3	1	4	0	2	1	8	1	6	1
19	0	0	2	0	4	1	0	0	2	6	1	0	2	0	2	3	1	0	2	4	1	0	1	0	3	3	3	4	2	0	3	1	3	4	3	2	3	0	3	2	3	1	2	1	3	1	4	1	2
20	1	0	2	3	0	3	0	0	2	8	2	3	1	2	0	8	1	5	2	8	0	2	0	1	0	6	0	3	0	3	0	5	0	4	1	4	0	4	0	0	0	2	0	4	0	1	0	0	0
21	1	1	2	8	0	2	2	5	1	8	0	12	2	4	0	10	1	10	1	6	1	7	2	5	1	9	0	5	3	14	0	18	2	8	1	6	2	8	3	14	0	10	0	11	1	4	2	11	1
[truncated: 8 more columns]

## Sheet: Rotarod test
Rotarod test, the time to drop (seconds), the best (longest) time in 6 trials
Rat No.	1, haloperidol; 0, placebo	2020-04-20	2020-04-28	2020-05-05	2020-05-11	2020-05-18	2020-05-26	2020-06-01	2020-06-08	2020-06-15	2020-06-22	2020-06-29	2020-07-06	2020-07-13	2020-07-20	2020-07-27	2020-08-03	2020-08-11	2020-08-17	2020-08-24	2020-08-31	2020-09-07	2020-09-14	2020-09-23	2020-09-28	2020-10-05	2020-10-12	2020-10-19	2020-10-26
1	1	126	36	84	72	37	76	43	24	41	25	38	28	30	32	29	32	28	23	43	34	29	24	25	30	39	21	28	33
2	0	52	70	94	82	50	103	28	31	39	29	29	25	62	58	66	118	53	59	86	116	140	107	60	84	203	143	191	216
3	0	56	40	106	67	59	72	72	80	44	32	112	133	77	77	95	112	89	102	92	81	88	83	79	63	83	89	81	93
4	1	50	45	80	57	62	68	53	57	73	45	46	42	50	46	50	55	51	70	64	47	51	61	58	67	46	51	45	60
5	1	16	40	46	44	38	71	47	44	56	29	29	30	31	28	31	27	11	20	21	6	19	20	14	17	21	17	24	24
6	0	74	100	74	107	62	139	125	151	202	151	68	64	70	65	62	11	32	37	78	150	82	53	28	72	118	135	120	276
7	1	90	108	106	68	89	55	62	36	47	40	37	48	35	35	31	33	24	38	52	32	43	37	31	32	25	29	33	60
8	1	104	67	96	86	58	64	71	38	35	34	44	28	50	35	27	22	21	19	46	36	32	29	38	42	32	43	39	55
9	0	103	175	140	138	108	105	115	92	63	72	76	81	78	68	76	85	94	101	71	51	75	114	89	91	69	57	55	56
10	1	55	88	129	163	76	108	95	115	105	100	64	58	90	93	82	67	65	49	59	49	99	64	72	43	115	49	142	89
11	1	59	35	67	59	35	68	36	50	41	34	27	31	27	30	33	30	19	33	39	30	32	26	19	36	31	23	39	27
12	1	25	56	91	99	97	134	92	92	83	92	73	47	67	43	78	34	41	32	44	57	39	48	49	66	43	50	56	50
13	0	112	144	180	203	229	261	252	265	214	228	175	107	17	55	61	46	13	41	29	42	52	33	55	62	135	138	165	109
14	1	120	83	122	91	73	77	46	53	27	69	42	41	47	41	45	46	43	46	61	50	40	55	37	47	49	36	63	42
15	1	66	68	100	111	75	94	48	92	71	37	24	33	57	56	64	43	45	31	56	32	33	31	31	44	40	31	41	42
16	1	102	99	128	77	84	72	81	56	102	69	57	72	51	49	20	75	64	68	72	86	63	74	85	48	50	48	79	83
17	0	17	127	151	89	149	109	138	179	205	167	170	156	51	67	118	53	125	139	168	158	160	131	127	129	142	143	129	120
18	1	51	59	101	61	47	74	60	47	66	43	34	63	46	39	36	52	41	33	57	41	39	42	47	49	40	32	30	41
19	0	48	52	97	67	125	90	70	98	106	50	59	47	16	49	61	27	24	46	48	60	41	63	63	47	55	85	73	54
20	1	38	118	105	87	72	110	97	89	81	75	58	45	57	79	52	56	53	27	42	44	50	40	52	43	59	28	34	46
21	1	55	54	90	63	55	69	52	32	38	49	43	36	47	43	32	29	35	34	33	39	31	55	31	36	43	34	45	48
