# Supplementary material for: Co‐Expression of Tardive Dyskinesia and Drug‐Induced Parkinsonism in Rats Chronically Treated With Haloperidol
Source: Neuropsychopharmacol Rep. 2025 Jan 9;45(1):e12524. doi: 10.1002/npr2.12524 (PMC11717661; doi:10.1002/npr2.12524)
Supplement: Supplementary file 4 — Data S2. Raw data of Western blot analyses [file NPR2-45-e12524-s004.xlsx]

## Sheet: Dynorphin A
rat model	lane No	DynorphinA	GAPDH	DynorphinA/GAPDH
control	1	20055.6	36678.9	0.54679
control	2	17470.1	31581.5	0.553175
control	3	14059.4	28988.1	0.485005
control	4	19386.4	27673.7	0.700534
control	5	28512	32445.4	0.87877
mild TD	6	11905.8	30934.5	0.38487
mild TD	7	22202.2	34246.7	0.6483
mild TD	8	9154.11	33705	0.271595
mild TD	9	32530.3	32091.4	1.01368
mild TD	10	33585.3	31043.3	1.08189
mild TD	11	12675.1	27994.2	0.452777
severe TD	12	7859.72	31132.4	0.252461
severe TD	13	10601.5	28991.3	0.36568
severe TD	14	6361.13	26428.7	0.24069
severe TD	15	13040.1	28481.5	0.457843
severe TD	16	13720.1	30971.7	0.442988
severe TD	17	10270.8	31696.2	0.324039

## Sheet: Enkephalin
rat model	lane No	Enkephalin	GAPDH	Enkephalin/GAPDH
control	1	26914.4	32782	0.821011
control	2	23660.9	28302.1	0.836013
control	3	14888.1	20126	0.739743
control	4	12561.8	18265.8	0.68772
control	5	12493.8	21423.4	0.583184
mild TD	6	5799.26	20317.8	0.285427
mild TD	7	8879.2	21548.4	0.412058
mild TD	8	8254.67	20249.7	0.407644
mild TD	9	5253.38	22084.4	0.237877
mild TD	10	6613.67	23179.4	0.285325
mild TD	11	5863.67	23049.1	0.254399
severe TD	12	5860.96	27445.7	0.213547
severe TD	13	8436.38	25660.7	0.328766
severe TD	14	8221.96	23885.3	0.344228
severe TD	15	9753.08	26048.6	0.374419
severe TD	16	12042.4	28122.4	0.428213
severe TD	17	12861.1	22296.9	0.57681

## Sheet: D1receptor
rat model	lane No	D1receptor	GAPDH	GAD67/GAPDH
control	1	23648.5	30667.3	0.771133
control	2	25187.9	26451.7	0.952224
control	3	26693.4	25148.4	1.06144
control	4	22543.9	20652	1.09161
control	5	22095.3	23171.5	0.953551
mild TD	6	21978.4	26223.3	0.838125
mild TD	7	13716.8	27983.8	0.490168
mild TD	8	24413.7	27872.1	0.875917
mild TD	9	10405.7	29326.4	0.354823
mild TD	10	21388.5	26782.3	0.798607
mild TD	11	18456.4	26447	0.697862
severe TD	12	15917.4	28619.4	0.556175
severe TD	13	16557	27698.9	0.597748
severe TD	14	20632.7	31184.3	0.661637
severe TD	15	18252.1	28151	0.648363
severe TD	16	14487.8	29872	0.484996
severe TD	17	14627.1	30504.9	0.479499

## Sheet: D2receptor
rat model	lane No	D2receptor	GAPDH	GAD67/GAPDH
control	1	26566.5	32782	0.810399
control	2	25351.9	28302.1	0.895761
control	3	22181.7	20126	1.10214
control	4	19745.5	18265.8	1.08101
control	5	20867.4	21423.4	0.974045
mild TD	6	14460	20317.8	0.711688
mild TD	7	19115.1	21548.4	0.887076
mild TD	8	14998.1	20249.7	0.740656
mild TD	9	17085.3	22084.4	0.773634
mild TD	10	21910.5	23179.4	0.945256
mild TD	11	15857.7	23049.1	0.687994
severe TD	12	17378.8	27445.7	0.633206
severe TD	13	15938	25660.7	0.621103
severe TD	14	19050.8	23885.3	0.797596
severe TD	15	18525.1	26048.6	0.711174
severe TD	16	15136.8	28122.4	0.538247
severe TD	17	9663.67	22296.9	0.433408

## Sheet: TH
rat model	lane No	TH	GAPDH	TH/GAPDH
control	1	28284.3	26485.2	1.06793
control	2	27291.2	20488.5	1.33203
control	3	21401.8	25998.5	0.823193
control	4	20155.8	23137	0.871151
control	5	18147.4	25801.1	0.703357
mild TD	6	19945.9	27163.1	0.734302
mild TD	7	24128.2	27108.5	0.890061
mild TD	8	22560.8	28573.6	0.789567
mild TD	9	23072.5	28379.7	0.812994
mild TD	10	12989.5	28197.3	0.460666
mild TD	11	19126.3	23999.3	0.79695
severe TD	12	10335.9	21825.9	0.473561
severe TD	13	18401	22091.2	0.832954
severe TD	14	14169.3	20595	0.687994
severe TD	15	17417.5	17531.8	0.993481
severe TD	16	24005.9	22242	1.0793
severe TD	17	30723.7	29055.3	1.05742
